# Supplementary material for: Nucleotide resolution mapping of influenza A virus nucleoprotein-RNA interactions reveals RNA features required for replication
Source: Nat Commun. 2018 Jan 31;9:465. doi: 10.1038/s41467-018-02886-w (PMC5792457; doi:10.1038/s41467-018-02886-w)
Supplement: Supplementary file 4 — Supplementary Data 1 [file 41467_2018_2886_MOESM4_ESM.xlsx]

## Sheet: IAV-PR8 Segment 5 mutants
PR8 Segment 5	vRNA sequence	MFE	EFE	Ensemble diversity	Potential Pseudoknot
(+-sense numbering)
PR8-WT: NP 22-68	CGTTTGGTGCCTTGAGACGCCATGATTTTGATGTCACTCAGTGAGTG	-8.7	-9.38	4.84	Yes
NP 22-68:A mutant	CGTTTAGTACCTTGAGACGCCATAATCTTTATGTCACTCAGTGAGTG	-5	-6.53	12.3	No
NP 22-68:B mutant	CGCTTCGTCCCTTGAGACGCCATGATTTTGATGTCACTCAGTGAGTG	-6.6	-8.09	16.51	No
PR8-WT: NP 145-175	ACATTTGGATGTAGAATCGTCCAATTCCACC	-8	-8.22	0.62	No
NP 145-175 mutant	ACATTTGTATATAGAATCGTCCAATTCCACC	-0.2	-0.025	3.4	No
PR8-WT 456-490	TAAGTTGCATCATTCAAATTGGAATGCCAGATCAT	-3.2	-4.23	8	No
NP 456-490 mutant	TAAGTTGCATCGTTGAGGTTACTATGCCAGATCAT	-3.3	-4.02	7.63	No
PR8-WT:NP 584-608	TTCCAACTCCTTTGACTGCAGCACCT	0	-0.28	16.4	No
NP 584-608 mutant	TTCCAACTCCCTTTACAGCCGCACCT	0	-0.04	0.21	No
PR8-WT:NP 1058-1081	AAGCTTAATACTCTTAGATCTTCAAAT	0	-0.12	0.89	No
NP 1058-1081 mutant	AATGACAGCACACGTAGATCTTCAAAT	0	-0.33	1.96	No
PR8-WT:NP 1410-1495	CATTACTCATGTCAAAGGAAGGCACGATCGGGCTCGCTGCCTTTTCGTCCGAGAGCTCGAAGACTCCCCGCCCCTGGAAAGACACA	-19.8	-21.24	23.15	Yes
NP 1410-1495 mutant	CATTACTCATGTCAAAGGAAGGCACGATCGGGGAAGCGGCCTTTTCGTCCGAGAGCTCGAAGACTCCCCGCCCCTGGAAAGACACA	-19.8	-21.02	25.8	Yes (different)
IAV-PR8 segment 5 vRNA regions and mutations made in viruses utilized in Figures 2 and 3.
Nucleotides highlighted in red are synonymous substitutions in the indicated mutant viruses.
Predicted MFE = Minimum Free Energy (kcal/mol); Predicted EFE = Ensemble Free Energy (kcal/mol); and Ensemble Diversity calculated using RNAfold.
Pseudoknot potential was predicted using vsfold5 with default settings.

## Sheet: IAV-PR8 Other segment mutants
PR8 Segment	vRNA sequence	MFE	EFE	Ensemble diversity	Potential Pseudoknot
(+-sense numbering)
PR8-WT:PB2 1823-1944	TTCACAGTAAATGAGGAGAACTGCATTCTACTTTGCTTTGGTGGAGCGGCTGCGAAGGGAAGAAGTTTTATTATCTGTGCGGTATCAAATGTCCCAAGCACATCCCTCATTTGTTGGAACAG	-32.9	-35	13.59	Yes
PB2 1823-1944:A mutant	TTCACAGTAAATGAAGAGAACTGCATACGACTTTGCTTTGGTGGAGCGGCTGCGAAGGGAAGAAGTTTTATTATCTGTGCGGTATCAAATGTCCCAAGCACATCCCTCATTTGTTGGAACAG	-26.4	-28.99	20.11	Yes (different)
PB2 1823-1944:B mutant	TTCACAGTAAATGAGGAGAACTGCATTCTACTTTGCTTTGGTGGAGCGGCTGCGAAGGGAAGAAGTTTTATTATTTGCGCGGTATCAAATGTCCCAAGCACGTCCCTCATTTGTTGGAACAG	-31.2	-33.88	34.34	Yes (different)
PB2 1823-1944:C mutant	TTCACAATAAATGAGGAGAACTGCATTCTACTTTGCTTTGGTGGAGCGGCTGCGAAGGGAAGAAGTTTTATTATCTGTGCGGTATCAAATGTCCCAAGCACATCCCTCATTTGTTGGAACAG	-35.9	-38.3	13.11	Yes
PR8-WT: PB2 350-375	TTTGTAGATTTTTGGATAATGAACTG	0	-0.36	3.48	No
PB2 350-375 mutant	TTTGTAGATTTTAGGGTAGTGTTCTC	0	-0.6	3.36	No
PR8-WT: PB2 2213-2233	TCATTACCAACACCACGTCTC	0	-0.05	0.26	No
PB2 2213-2233 mutant	TCATCACTAAAACGACGTCTC	0	-0.09	0.48	No
PR8-WT:PB1 497-561	CATTTCTTCTTTGTTCATTGACTCCATTACATCCTTAAGGAAGTCTATGAGCCTTCCAGACTCAT	-12.9	-14.15	4.65	No
PB1 497-561:A mutant	CATTTCTTCTTTGTTCATTGACTCCATTACATCCTTTAAAAAATCTATGAGCCTTCCAGACTCAT	-4.2	-5.21	7.82	No
PB1 497-561:B mutant	CATTTCTTCCTTGTTCATTGACTCCATAACATCCTTTAGGAAGTCTATGAGCCTTCCAGACTCAT	-12.9	-14.18	4.39	No
PB8-WT:PB1 1828-1858	AGAAATCTCCACATTCCTGAAGTCTGCCTAA	-0.4	-0.91	3.81	No
PB1 1828-1858 mutant	AGAAACCTGCATATACCTGAAGTCTGCCTAA	-0.3	-1.13	0.2	No
PR8-WT:PB1 2032-2058	ACTTGTATTCAAGATGGATCGATTTCT	-2.2	-3.05	6.35	No
PB1 2032-2058 mutant	ACTTGTATTCAAGATCGTCCGGTTTCT	-2.2	-2.46	2.78	No
PR8-WT:NS 23-86	CGTTTGCGGACATGCCAAAGAAAGCAATCTACCTGAAAGCTTGACACAGTGTTTGGATCCATTATG	-10	-10.3	4.25	Yes
NS 23-86:A mutant	CGTTTGCGGACATGCCAAAGAAAGCAATCTACCTGAAAGCTTGACACAGTGTTTGGGTCCATTATG	-12.3	-13.23	6.74	Yes (different)
NS 23-86:B mutant	CGTTTGCGGACATGCCAAAGAAAGCAATCTACCTGAAATGATGACACAGTGTTTGGATCCATTATG	-5.6	-7.72	18.93	Yes (different)
IAV-PR8 mutations in segments 1, 2, and 8 made in viruses assessed in Figure 4.
Nucleotides highlighted in red are synonymous substitutions in the indicated mutant viruses.
Predicted MFE = Minimum Free Energy (kcal/mol); Predicted EFE = Ensemble Free Energy (kcal/mol); and Ensemble Diversity calculated using RNAfold.
Pseudoknot potential was predicted using vsfold5 with default settings.

## Sheet: IAV-H7N3 mutants
H7N3	vRNA sequence	MFE	EFE	Ensemble diversity	Potential Pseudoknot
(+-sense numbering)
H7N3-WT:NP 1410-1495	TACTCATGTCAAAGGAAGGCACGATCGGGTTCGTTGCCTTTTCGTCCGAGAGCTCGAAGACTCCCCGCCCCTGGAAAGACACATCT	-19.8	-21.53	11.29	Yes
NP 1410-1495 mutant	TACTCATGTCAAAGGAAGGCACGATCGGATTTGTTGCCTTTTCGTCCGAGAGCTCGAAGACTCCCCGCCCCTGGAAAGACACATCT	-17.7	-19.43	10.61	No
H7N3-WT:PB2 1823-1944	TTCACAGTCAGGGAGGAGAACTGCATCCTACTTTGTTCTGGTGGGGCAGCAGCAAAAGGGAGGAGTTTTATTATCTGAACAGTGTCAAATGTTCCAAGCACATCCCGCATTTGCTGGAATAG	-33.1	-35.4	11.73	Yes
PB2 1823-1944 mutant	TTCACAGTCAGGGAAGAGAACTGCATACGACTTTGTTCTGGTGGGGCAGCAGCAAAAGGGAGGAGTTTTATTATCTGAACAGTGTCAAATGTTCCAAGCACATCCCGCATTTGCTGGAATAG	-26.6	-29.57	13.92	Yes (different)
IAV-H7N3 mutations in segments 1 and 5 introduced to viruses utilized in Figure 5.
Nucleotides highlighted in red are synonymous substitutions in the indicated mutant viruses.
Predicted MFE = Minimum Free Energy (kcal/mol); Predicted EFE = Ensemble Free Energy (kcal/mol); and Ensemble Diversity calculated using RNAfold.
Pseudoknot potential was predicted using vsfold5 with default settings.

## Sheet: IAV-pH1N1 mutants
pH1N1	vRNA sequence	MFE	EFE	Ensemble diversity	Potential Pseudoknot
(+-sense numbering)
pH1N1-WT:NP 1410-1495	TACTCATGTCAAAGGAAGGCACGATCGGGTTCGTTGCCTTTTCGTCCGAGAGCTCGAAGACTCCCCGCCCCTGGAAGGACAAATCT	-19.9	-22	18.29	Yes
NP 1410-1495 mutant	TACTCATGTCAAAGGAAGGCACGATCGGATTTGTTGCCTTTTCGTCCGAGAGCTCGAAGACTCCCCGCCCCTGGAAGGACAAATCT	-17.8	-19.91	19.04	No
pH1N1-WT:PB2 1823-1944	TTCACAGTCAATGAGGAAAATTGCATCCTACTCTGTTCTGGTGGGGCAGCAGCAAAGGGGAGAAGTTTTATTATTTGGACAGTGTCAAATGTCCCAAGCACATCCCGCATTTGCTGGAACAG	-30.5	-32.72	39.79	Yes
PB2 1823-1944 mutant	TTCACAGTCAATGAAGAAAATTGCATACGACTCTGTTCTGGTGGGGCGGCAGCAAAGGGGAGAAGTTTTATTATTTGGACAGTGTCAAATGTCCCAAGCACATCCCGCATTTGCTGGAACAG	-28.9	-31.2	22.24	Yes (different)
IAV-pH1N1 mutations in segments 1 and 5 introduced to viruses utilized in Figure 5.
Nucleotides highlighted in red are synonymous substitutions in the indicated mutant viruses.
Predicted MFE = Minimum Free Energy (kcal/mol); Predicted EFE = Ensemble Free Energy (kcal/mol); and Ensemble Diversity calculated using RNAfold.
Pseudoknot potential was predicted using vsfold5 with default settings.
